# Supplementary material for: Labyrinthin Expression Is Associated with Poor Prognosis in Patients with Non-Small-Cell Lung Cancer
Source: Cancers (Basel). 2023 Feb 1;15(3):924. doi: 10.3390/cancers15030924 (PMC9913764; doi:10.3390/cancers15030924)
Supplement: Supplementary file 1 [file cancers-15-00924-s001.zip]

Archive with 1 entries (1 files):
- cancers-2099928-supplementary.pdf
